# Supplementary material for: Synthesis, In Vitro Antiproliferative Activity, and In Silico Evaluation of Novel Oxiranyl-Quinoxaline Derivatives
Source: Pharmaceuticals (Basel). 2022 Jun 23;15(7):781. doi: 10.3390/ph15070781 (PMC9319868; doi:10.3390/ph15070781)
Supplement: Supplementary file 1 [file pharmaceuticals-15-00781-s001.zip]

Archive with 1 entries (1 files):
- pharmaceuticals-1671926-supplementary.pdf
